# Supplementary material for: Early Postnatally Induced Conditional Reelin Deficiency Causes Malformations of Hippocampal Neurons
Source: Biomolecules. 2025 Nov 28;15(12):1662. doi: 10.3390/biom15121662 (PMC12730948; doi:10.3390/biom15121662)
Supplement: Supplementary file 1 [file biomolecules-15-01662-s001.zip]

Archive with 2 entries (2 files):
- Original data reelin Western Blot 2 weeks of Figure 1D.pdf
- Original data Western Blot 4 weeks of Figure 1E.jpg
